# Supplementary material for: New Self-Healing Metallosupramolecular Copolymers with a Complex of Cobalt Acrylate and 4′-Phenyl-2,2′:6′,2″-terpyridine
Source: Polymers (Basel). 2023 Mar 16;15(6):1472. doi: 10.3390/polym15061472 (PMC10053782; doi:10.3390/polym15061472)
Supplement: Supplementary file 1 [file polymers-15-01472-s001.zip]

Archive with 1 entries (1 files):
- polymers-2213486-supplementary.pdf
